# Supplementary material for: Ion-Conducting Robust Cross-Linked Organic/Inorganic Polymer Composite as Effective Binder for Electrode of Electrochemical Capacitor
Source: Polymers (Basel). 2022 Nov 28;14(23):5174. doi: 10.3390/polym14235174 (PMC9739130; doi:10.3390/polym14235174)
Supplement: Supplementary file 1 [file polymers-14-05174-s001.zip]

Archive with 1 entries (1 files):
- polymers-2047361-SM.pdf
